# Supplementary material for: The Antitumor Activity of TCR-Mimic Antibody-Drug Conjugates (TCRm-ADCs) Targeting the Intracellular Wilms Tumor 1 (WT1) Oncoprotein
Source: Int J Mol Sci. 2019 Aug 12;20(16):3912. doi: 10.3390/ijms20163912 (PMC6720711; doi:10.3390/ijms20163912)
Supplement: Supplementary file 1 [file ijms-20-03912-s001.zip]

Archive with 1 entries (1 files):
- ijms-552183-supplementary.docx
